# Supplementary material for: Repurposing Anti-Dengue Compounds against Monkeypox Virus Targeting Core Cysteine Protease
Source: Biomedicines. 2023 Jul 18;11(7):2025. doi: 10.3390/biomedicines11072025 (PMC10377189; doi:10.3390/biomedicines11072025)
Supplement: Supplementary file 1 [file biomedicines-11-02025-s001.zip]

Archive with 3 entries (3 files):
- Supplementary Table S1-2.pdf
- Supplementary_File_2.xlsx
- Supplemetary Figures S1-5.pdf
